# Supplementary material for: Identification of candidate genes for prostate cancer-risk SNPs utilizing a normal prostate tissue eQTL data set
Source: Nat Commun. 2015 Nov 27;6:8653. doi: 10.1038/ncomms9653 (PMC4663677; doi:10.1038/ncomms9653)
Supplement: Supplementary Data 1 — eSNP - gene pairs identified for the primary eQTL analysis in the PrCa risk regions of interest and Supplementary References [file ncomms9653-s2.xlsx]

## Sheet: S-Table 1
Supplementary Data 1. eSNP - gene pairs identified for the primary eQTL analysis in the PrCa risk regions of interest
Risk Region	PC Risk SNP	Chr	position (bp) 1	cytoband	Associated SNP	position (bp)1	LD (r2)	Gene	β coefficient2	P-value2	Reference
Region1	rs636291	1	10556097	1p35	rs1188529_A	10525914	0.94	PGD	0.049	2.83e-06	1
Region2	rs17599629	1	150658287	1q21	rs75056606_G	150718602	0.64	CTSS	-0.174	4.94e-17	1
					rs75056606_G	150718602	0.64	SV2A	-0.156	1.1e-12
Region3	rs1218582	1	154834183	1q21.3	rs1218582_G	154834183	1	KCNN3	-0.109	4.05e-06	2
Region4	rs4245739	1	204518842	1q32.1	rs2045624_G	204584385	0.55	PIK3C2B	0.035	0.00051	2
Region5	rs1775148	1	205757824	1q32	rs708723_C	205739266	0.67	LOC284581	-1.261	1.62e-65	1
					rs708723_C	205739266	0.67	RAB7L1	-0.193	3.29e-41
					rs6673687_T	205670369	0.55	LOC284578	-0.251	1.25e-08
					rs2014202_A	205735612	0.77	NUCKS1	0.027	6.73e-08
Region6	rs11902236	2	10117868	2p25.1	rs7581701_T	10093908	0.52	KLF11	0.053	9.23e-05	2
Region7	rs9287719	2	10710730	2p25	rs7567304_T	10790029	0.64	NOL10	0.067	3.7e-29	1
Region8	rs13385191	2	20888265	2p24.1	rs10182643_C	20884586	1	C2orf43	-0.364	1.54e-53	2
					rs2289081_C	20881840	0.55	GDF7	-0.173	9.42e-12
Region9	rs1465618	2	43553949	2p21	rs6730757_C	43541598	0.57	PLEKHH2	-0.066	1.73e-05	2
Region10	rs721048	2	63131731	2p15	rs17408841_G	63397974	0.65	WDPCP	0.032	0.0164	2
Region10	rs6545977	2	63301164	2p15	rs6545977_A	63301164	1	OTX1	-0.23	1.63e-05	3
Region11	rs2028898	2	85777270	2p11.2	rs6735152_C	85754450	0.52	GGCX	0.04	8.76e-07	4
Region11	rs10187424	2	85794297	2p11.2	rs6738645_G	85783128	0.85	GGCX	0.045	2.2e-08	2
Region12	rs12621278	2	173311553	2q31.1	rs16860643_G	173371278	0.89	ITGA6	-0.138	7.39e-09	2
Region13	rs7584330	2	238387228	2q37.3	rs58057291_A	238395479	0.89	MLPH	-0.203	2.22e-38	3
					rs79618460_C	238419959	0.52	RAB17	-0.276	9.21e-17
Region13	rs2292884	2	238443226	2q37.3	rs58057291_A	238395479	0.74	MLPH	-0.203	2.22e-38	2
					rs74003103_A	238446699	0.55	RAB17	-0.268	1.32e-16
Region14	rs3771570	2	242382864	2q37.3	rs3771578_T	242391212	0.52	SEPT2	0.08	2.18e-18	2
Region15	rs9311171	3	37996477	3p22.2	rs75513592_G	37972419	0.57	PLCD1	0.081	7.31e-05	3
Region16	rs2660753	3	87110674	3p12.1	rs1436642_T	87118806	0.99	CHMP2B	0.041	0.000595	2
Region16	rs9284813	3	87152169	3p12.1	rs78610930_C	87154874	0.54	VGLL3	0.377	8.24e-06	3
Region16	rs17181170	3	87173324	3p12.1	rs9856752_A	87198389	0.7	CHMP2B	0.051	1.52e-11	3
Region16	rs7629490	3	87241497	3p11.2	rs17024046_T	87263497	0.71	CHMP2B	0.042	2.02e-08	3
Region17	rs2055109	3	87467332	3p11.2	rs62267689_T	87439452	1	C3orf38	-0.032	0.000346	2
Region18	rs7611694	3	113275624	3q13.2	rs6785962_G	113262057	0.55	WDR52	-0.072	2.77e-10	2
Region19	rs10934853	3	128038373	3q21.3	rs7632169_C	128114587	0.69	RUVBL1	0.052	8.48e-09	2
Region20	rs6763931	3	141102833	3q23	rs7625643_G	141150026	0.92	ZBTB38	0.023	0.000467	2
Region21	rs345013	3	145173788	3q24	rs708481_T	145180650	0.57	PLOD2	0.101	0.00973	3
Region22	rs10936632	3	170130102	3q26.2	rs6444923_T	170122784	0.55	SKIL	-0.051	5.23e-05	2
Region23	rs10009409	4	73855253	4q13	rs10009409_T	73855253	1	IL8	0.071	0.134	1
Region24	rs1894292	4	74349158	4q13.3	rs150282463_C	74416876	0.71	RASSF6	-0.064	1.99e-05	2
Region25	rs12500426	4	95514609	4q22.3	rs12639887_T	95505975	0.78	BMPR1B	-0.182	1.38e-24	2
Region25	rs17021918	4	95562877	4q22.3	rs2452597_G	95493246	0.71	BMPR1B	0.144	1.35e-12	2
Region26	rs7679673	4	106061534	4q24	rs4698932_G	106049147	0.57	PPA2	0.033	1.79e-05	2
Region27	rs2242652	5	1280028	5p15.33	rs2242652_A	1280028	1	LPCAT1	-0.028	0.048	2
Region27	rs7725218	5	1282414	5p15.33	rs2736100_C	1286516	0.51	TRIP13	0.042	0.00767	5
Region27	rs2853676	5	1288547	5p15.33	rs7449190_T	1297918	0.56	AHRR	-0.203	0.00318	5
Region27	rs13190087	5	1298733	5p15.33	rs13190087_C	1298733	1	SLC6A19	0.316	0.0728	5
Region28	rs12653946	5	1895829	5p15.33	rs12655062_A	1890877	0.57	IRX4	-1.177	4e-100	2
Region29	rs2121875	5	44365545	5p12	rs67412235_A	44333212	0.82	C5orf34	0.056	0.0107	2
Region30	rs4466137	5	82985739	5q14.3	rs10059182_A	82990295	0.69	HAPLN1	-0.224	6.78e-05	3
Region31	rs37181	5	115630004	5q23.1	rs785373_C	115655585	0.51	COMMD10	0.048	4.31e-10	3
Region32	rs6869841	5	172939426	5q35.2	rs67276543_T	172910159	0.53	STC2	-0.108	0.00167	2
Region33	rs4713266	6	11219030	6p24	rs4713266_T	11219030	1	C6orf228	-0.021	0.00775	1
Region34	rs7767188	6	30073776	6p22	rs4711206_A	29987184	0.63	HCG4	0.415	8.73e-35	1
					rs139104997_T	30108111	0.78	VARS2	0.123	7.39e-13
Region35	rs130067	6	31118511	6p21.33	rs144721865_T	31156041	0.63	PSORS1C3	1.224	1.23e-45	2
					rs145076668_T	31188436	0.56	HCG27	0.526	2.74e-30
					rs1265109_T	31119589	0.66	PSORS1C1	0.67	6.56e-27
					rs144721865_T	31156041	0.63	HLA-C	-0.204	3.09e-14
					rs139078838_T	31164511	0.55	HLA-L	0.322	2.39e-12
					rs1265093_A	31107187	0.64	VARS2	0.103	3.42e-09
					rs145076668_T	31188436	0.56	MICA	0.179	1e-08
Region36	rs114376585	6	32192331	6p21.32	rs141507970_C	32206103	0.65	HLA-DRB5	0.419	1.11e-25	2
					rs114376585_A	32192331	1	NOTCH4	0.157	2.69e-25
					rs9267853_T	32195251	1	HLA-DQB1	0.342	2.65e-13
					rs141507970_C	32206103	0.65	HLA-DRB6	-0.586	2.88e-10
Region37	rs115306967	6	32400939	6p21	rs143466021_A	32443223	0.57	HLA-DRB5	-0.556	1.56e-39	1
					rs114473420_G	32398872	0.91	HLA-DQA1	0.326	1.45e-22
					rs3129887_A	32410691	0.51	HLA-DRB1	0.249	1.79e-14
					rs143466021_A	32443223	0.57	VWA7	-0.176	1.35e-10
					rs3129878_C	32408735	0.82	HLA-DQA2	-0.669	6.66e-09
					rs3129878_C	32408735	0.82	HLA-DQB2	-0.262	1.84e-08
Region38	rs1983891	6	41536427	6p21.1	rs9296365_G	41535379	1	FOXP4	-0.082	1.44e-13	2
Region39	rs10498792	6	51666631	6p12.3	rs112262457_A	51660048	0.55	MCM3	0.048	7.09e-05	3
Region40	rs9443189	6	76495882	6q14	rs3798439_T	76566734	0.98	MYO6	0.094	1.23e-11	1
Region41	rs2273669	6	109285189	6q21	rs112871784_T	109362245	0.77	SESN1	0.202	1.89e-25	2
Region42	rs339331	6	117210052	6q22.1	rs339343_T	117217382	0.74	TSPYL1	-0.029	0.000107	2
Region43	rs1933488	6	153441079	6q25.2	rs113645266_C	153437735	0.64	RGS17	-0.837	4.4e-109	2
Region44	rs651164	6	160581374	6q25.3	rs651164_A	160581374	1	SLC22A3	0.302	7.58e-10	3
Region45	rs9364554	6	160833664	6q25.3	rs3105751_G	160822675	0.98	SLC22A2	-0.362	7.33e-17	2
					rs1112444_A	160835192	1	SLC22A3	-0.325	2.89e-15
Region46	rs12155172	7	20994491	7p15.3	rs12155172_A	20994491	1	SP8	-0.097	0.000498	2
Region47	rs10486567	7	27976563	7p15.2	rs7808935_C	27977363	1	HOTTIP	0.161	6.17e-10	2
Region48	rs56232506	7	47437244	7p12	rs10280277_A	47467178	0.87	TNS3	-0.049	1.67e-05	1
Region49	rs6465657	7	97816327	7q21.3	rs6958572_A	97789351	0.95	BHLHA15	0.239	3.52e-16	2
					rs6977321_A	97774859	0.99	LMTK2	0.046	5.06e-08
Region50	rs2928679	8	23438975	8p21.2	rs6557694_T	23447825	0.57	SLC25A37	-0.058	3.37e-06	2
Region50	rs1512268	8	23526463	8p21.2	rs1160267_G	23529521	0.99	NKX3-1	-0.074	1.06e-05	2
Region51	rs11135910	8	25892142	8p21.2	rs17239945_T	25881623	0.58	EBF2	-0.174	0.00107	2
Region52	rs979200	8	127923720	8q24.21	rs979200_T	127923720	1	PCAT1	0.102	0.0196	6
Region52	rs12543663	8	127924659	8q24.21	rs6984837_G	127901649	0.91	FAM84B	-0.017	0.101	2
Region52	rs10086908	8	128011937	8q24.21	rs73351621_A	128014415	0.98	PCAT1	0.23	1.92e-06	2
Region52	rs1016343	8	128093297	8q24.21	rs10095770_C	128088570	0.77	PCAT1	0.132	0.0257	3
Region52	rs13252298	8	128095156	8q24.21	rs34720002_T	128134117	0.71	MYC	-0.049	0.0381	3
Region52	rs1456315	8	128103937	8q24.21	rs10956351_G	128091559	0.58	PCAT1	0.082	0.129	3
Region52	rs13254738	8	128104343	8q24.21	rs1456315_T	128103937	0.8	PVT1	0.024	0.154	3
Region52	rs6983561	8	128106880	8q24.21	rs73344342_A	128109356	0.95	PVT1	0.05	0.204	3
Region52	rs16901979	8	128124916	8q24.21	rs73344342_A	128109356	0.95	PVT1	0.05	0.204	2
Region52	rs10505483	8	128125195	8q24.21	rs73344342_A	128109356	0.95	PVT1	0.05	0.204	7
Region52	rs16902094	8	128320346	8q24.21	rs183738189_A	128327889	0.75	FAM84B	-0.031	0.0322	3
Region52	rs445114	8	128323181	8q24.21	rs17464492_G	128342866	0.68	FAM84B	0.027	0.0178	3
Region52	rs620861	8	128335673	8q24.21	rs17464492_G	128342866	0.67	FAM84B	0.027	0.0178	2
Region52	rs6983267	8	128413305	8q24.21	rs12682374_G	128410948	0.94	POU5F1B	-0.112	0.00151	2
Region52	rs7837328	8	128423127	8q24.21	rs12682374_G	128410948	0.64	POU5F1B	-0.112	0.00151	8
Region52	rs7000448	8	128441170	8q24.21	rs4871790_C	128441535	0.53	PVT1	-0.039	0.0112	3
Region52	rs1447295	8	128485038	8q24.21	rs11988857_G	128531873	0.8	PCAT1	0.157	0.022	2
Region52	rs4242382	8	128517573	8q24.21	rs11988857_G	128531873	0.81	PCAT1	0.157	0.022	3
Region52	rs4242384	8	128518554	8q24.21	rs11988857_G	128531873	0.81	PCAT1	0.157	0.022	3
Region52	rs10090154	8	128532137	8q24.21	rs11988857_G	128531873	0.84	PCAT1	0.157	0.022	6
Region52	rs7837688	8	128539360	8q24.21	rs11988857_G	128531873	0.8	PCAT1	0.157	0.022	3
Region52	rs7005795	8	128623639	8q24.21	rs11988657_A	128602212	0.64	PVT1	-0.03	0.0498	9
Region53	rs17694493	9	22041998	9p21	rs77728904_C	22057530	0.57	CDKN2A	-0.129	0.0285	1
Region54	rs817826	9	110156300	9q31.2	rs12345665_G	110156068	0.6	RAD23B	0.008	0.198	2
Region55	rs1571801	9	124427373	9q33.2	rs1571805_T	124422758	0.85	PSMD5	0.029	0.00281	2
Region56	rs76934034	10	46082985	10q11	rs76934034_C	46082985	1	OR13A1	-0.204	0.00527	1
Region57	rs3123078	10	51524971	10q11.23	rs10993994_T	51549496	0.79	NCOA4	0.344	6.83e-80	3
					rs10993994_T	51549496	0.79	MSMB	-0.273	4.06e-32
					rs61847060_A	51510203	0.95	AGAP7	0.252	4.36e-11
Region57	rs10993994	10	51549496	10q11.23	rs10993994_T	51549496	1	NCOA4	0.344	6.83e-80	2
					rs10993994_T	51549496	1	MSMB	-0.273	4.06e-32
					rs61847060_A	51510203	0.75	AGAP7	0.252	4.36e-11
Region58	rs3850699	10	104414221	10q24.32	rs11191385_T	104513049	0.6	C10orf32	-0.106	2.23e-27	2
					rs11191385_T	104513049	0.6	AS3MT	-0.32	1.7e-20
					rs12262998_T	104428716	0.84	TMEM180	-0.207	1.63e-15
					rs12773833_T	104418350	0.91	LOC100505761	-0.093	6.28e-12
					rs34349481_C	104444615	0.71	SFXN2	-0.098	2.08e-08
					rs7916092_C	104425471	0.9	C10orf95	-0.128	8.62e-08
					rs11191385_T	104513049	0.6	NT5C2	-0.038	1.88e-07
Region59	rs2252004	10	122844709	10q26.12	rs2130779_T	122879732	0.66	ATE1	-0.066	0.00101	2
Region59	rs11199874	10	123032519	10q26.12	rs4468286_A	123034391	0.97	FGFR2	0.064	3.41e-06	3
Region60	rs4962416	10	126696872	10q26.13	rs4962720_T	126696840	1	CTBP2	0.137	1.19e-35	2
Region61	rs7127900	11	2233574	11p15.5	rs12419367_A	2217280	0.72	ASCL2	0.192	1.07e-10	2
Region62	rs1938781	11	58915110	11q12	rs7934971_T	58943442	0.5	DTX4	0.122	2.97e-12	2
Region63	rs12418451	11	68935419	11q13.2	rs12809032_T	68957110	0.95	ANO1	0.047	0.0115	3
Region63	rs11228565	11	68978580	11q13.2	rs10792031_A	68977016	0.57	SUV420H1	-0.014	0.0099	3
Region63	rs7931342	11	68994497	11q13.2	rs7121816_T	68990295	0.96	LRP5	-0.015	0.0137	2
Region63	rs10896449	11	68994667	11q13.2	rs7121816_T	68990295	0.99	LRP5	-0.015	0.0137	3
Region63	rs7130881	11	68995958	11q13.3	rs34255287_A	69013135	0.72	PPP6R3	-0.013	0.0124	3
Region64	rs11568818	11	102401661	11q22.2	rs11568818_C	102401661	1	MMP7	-0.568	1.7e-19	2
Region65	rs11214775	11	113807181	11q23	rs7943062_A	113817286	0.51	USP28	0.029	0.0117	1
Region66	rs731236	12	48238757	12q13.12	rs7968852_A	48259741	0.54	COL2A1	0.247	0.0074	3
Region66	rs80130819	12	48419618	12q13	rs17122571_G	48421034	1	COL2A1	1.192	6.48e-11	1
Region67	rs10875943	12	49676010	12q13.12	rs11168936_C	49645240	0.52	TUBA1B	-0.079	6.13e-10	2
Region68	rs902774	12	53273904	12q13.13	rs73106451_A	53266739	0.79	KRT8	-0.119	1.06e-10	2
					rs12302939_G	53335216	0.56	KRT18	-0.058	3.21e-08
Region69	rs12827748	12	80088578	12q21.31	rs12827748_T	80088578	1	PAWR	0.023	0.0252	3
Region70	rs1270884	12	114685571	12q24.21	rs2555004_A	114686645	1	TBX5	0.182	9.38e-08	2
Region71	rs9600079	13	73728139	13q22.1	rs7323629_C	73737046	0.51	PIBF1	-0.029	0.00268	2
Region72	rs1529276	13	103928007	13q33.1	kgp11759045_A	103953683	0.9	KDELC1	0.035	0.0279	3
Region73	rs8008270	14	53372330	14q22.1	rs62003544_T	53409281	0.54	STYX	0.053	0.000481	2
Region74	rs7153648	14	61122526	14q23	rs10144415_G	61112667	0.79	C14orf39	-0.792	5.3e-33	1
Region75	rs7141529	14	69126744	14q24.1	rs4643253_C	69106108	0.62	GALNTL1	-0.042	0.0162	2
Region76	rs8014671	14	71092256	14q24	rs6573971_G	71011469	0.56	SYNJ2BP	0.051	2.2e-14	1
Region77	rs4775302	15	46639808	15q21.1	rs747608_A	46646176	0.81	PLDN	0.015	0.0246	3
Region78	rs12051443	16	71691329	16q22	rs9940142_G	71633873	0.81	MARVELD3	-0.059	1.43e-07	1
Region79	rs684232	17	618965	17p13.3	rs461251_G	619162	0.92	FAM57A	-0.24	3.22e-65	2
					rs437948_G	623356	0.91	VPS53	-0.103	1.04e-37
					rs2474694_A	618039	1	GEMIN4	-0.111	1.89e-32
					rs2740360_T	629309	0.54	DBIL5P	0.167	1.34e-08
Region80	rs11649743	17	36074979	17q12	rs7223387_G	36082473	0.63	HNF1B	-0.079	0.00122	2
Region80	rs4430796	17	36098040	17q12	rs12453443_G	36104121	0.54	HNF1B	0.169	3.55e-14	2
Region80	rs7501939	17	36101156	17q12	rs11263763_G	36103565	0.71	HNF1B	-0.162	1.42e-13	3
Region81	rs11650494	17	47345186	17q21.32	rs76778410_T	47459877	0.66	ZNF652	0.094	0.000674	2
Region82	rs1859962	17	69108753	17q24.3	rs11651469_T	69148519	0.67	SOX9	0.048	0.0242	2
Region83	rs7241993	18	76773973	18q23	rs9967549_C	76774276	1	ATP9B	0.027	0.000183	2
Region84	rs8102476	19	38735613	19q13.2	rs12976534_G	38743962	0.86	PPP1R14A	-0.4	5.85e-114	2
					rs3786877_C	38759180	0.56	SPINT2	0.072	4.68e-13
					rs12981216_T	38740925	0.99	CATSPERG	-0.106	1.99e-09
Region85	rs11672691	19	41985587	19q13.2	rs2191139_T	42001210	0.8	LOC100505495	-0.198	3.64e-17	2
					rs8107333_A	41987873	0.62	CEACAM21	-0.245	1.1e-09
Region85	rs887391	19	41985624	19q13.2	rs2191139_T	42001210	0.67	LOC100505495	-0.198	3.64e-17	3
					rs8107333_A	41987873	0.73	CEACAM21	-0.245	1.1e-09
Region86	rs2735839	19	51364623	19q13.33	rs62113216_A	51364803	0.7	KLK11	-0.191	0.00438	2
Region87	rs103294	19	54797848	19q13.4	rs448083_T	54784920	0.64	RPS9	-0.041	0.000367	2
Region88	rs12480328	20	49527922	20q13	rs6096208_A	49582436	0.79	SLC9A8	-0.042	0.00593	1
Region89	rs2427345	20	61015611	20q13.33	rs6121589_C	61001851	0.62	CABLES2	0.04	0.000252	2
Region90	rs6062509	20	62362563	20q13.33	rs2253829_C	62373079	0.73	ZGPAT	-0.045	5.46e-10	2
					rs6011058_C	62356627	0.98	LIME1	0.086	7.01e-09
Region91	rs1041449	21	42901421	21q22	rs9979125_T	42907168	0.9	TMPRSS2	0.12	1.32e-08	1
Region92	rs2238776	22	19757892	22q11	rs72646967_C	19754091	0.9	TBX1	0.653	1.95e-30	1
Region93	rs11704416	22	40436973	22q13.1	rs6001733_G	40442750	0.66	RPL3	-0.028	0.00492	10
Region93	rs9623117	22	40452119	22q13.1	rs6001733_G	40442750	0.82	RPL3	-0.028	0.00492	3
Region94	rs5759167	22	43500212	22q13.2	rs135009_A	43495739	0.51	ARFGAP3	-0.062	4.69e-09	2
Region94	rs742134	22	43518275	22q13.2	rs742136_A	43518822	0.98	TTLL12	-0.057	0.000538	3
Region95	rs2405942	23	9814135	Xp22.2	rs4830661_A	9807693	0.77	SHROOM2	0.133	2.62e-45	2
					rs4830661_A	9807693	0.77	GPR143	0.17	7.39e-33
Region96	rs1327301	23	51210057	Xp11.22	rs2384958_T	51249397	0.93	NUDT11	0.469	6.37e-154	3
Region96	rs5945572	23	51229683	Xp11.22	rs2384958_T	51249397	0.93	NUDT11	0.469	6.37e-154	3
Region96	rs5945619	23	51241672	Xp11.22	rs2384958_T	51249397	1	NUDT11	0.469	6.37e-154	2
Region97	rs2807031	23	52896949	Xp11	rs112970152_T	52949499	0.69	FAM156A	-0.034	0.00792	1
Region98	rs5919432	23	67021550	Xq12	rs7885198_A	67089063	0.87	STARD8	-0.044	0.00474	2
Region99	rs6625711	23	70139850	Xq13	rs5937025_C	70142030	0.78	SLC7A3	0.424	1.88e-40	1
Region100	rs4844289	23	70407983	Xq13	rs747181_A	70432708	0.51	GJB1	-0.221	4.01e-31	1
	The strongest eQTL signal is presented for each PC Risk-SNP considering the Risk-SNP and all SNPs in LD (r2 > 0.5). Results are presented for every gene associated with a risk SNP at the Bonferroni threshold of p < 1.96E-07, resulting in multiple lines for some PC risk SNPs. Non-significant results are highlighted in gray. The LD value provided is the LD between the risk-SNP and the associated SN…
	1 Physical position is based on GRCh37/hg19
	2 Linear model beta coefficient and pvalue obtained from regressing normalized expression levels on the number of minor alleles of each SNP genotype, adjusted for histologic characteristics PL and PE, and 14 PCs.
References:
1	Al Olama, A. et al. A meta-analysis of 87,040 individuals identifies 23 new susceptibility loci for prostate cancer. Nat. Genet. 46, 1103-9 (2014).
2	Eeles, R. et al. The genetic epidemiology of prostate cancer and its clinical implications. Nature reviews. Urology. 11, 18-31 (2014).
3	Hazelett, D.J. et al. Comprehensive functional annotation of 77 prostate cancer risk loci. PLoS Genetics. 10, e1004102 (2014).
4	Akamatsu, S. et al. Common variants at 11q12, 10q26 and 3p11.2 are associated with prostate cancer susceptibility in Japanese. Nat. Genet. 44, 426-9, S1 (2012).
5	Kote-Jarai, Z. et al. Fine-mapping identifies multiple prostate cancer risk loci at 5p15, one of which associates with TERT expression. Hum. Mol. Genet. 22, 2520-8 (2013).
6	Salinas, C.A. et al. Multiple independent genetic variants in the 8q24 region are associated with prostate cancer risk. Cancer epidemiology, biomarkers & prevention : a publication of the American Association for Cancer Research, cosponsored by the American Society of Preventive Oncology. 17, 1203-13 (2008).
7	Cheng, I. et al. Evaluating genetic risk for prostate cancer among Japanese and Latinos. Cancer epidemiology, biomarkers & prevention : a publication of the American Association for Cancer Research, cosponsored by the American Society of Preventive Oncology. 21, 2048-58 (2012).
8	Yeager, M. et al. Genome-wide association study of prostate cancer identifies a second risk locus at 8q24. Nat. Genet. 39, 645-9 (2007).
9	Schaid, D. et al. Estimation of genotype relative risks from pedigree data by retrospective likelihoods. Genet. Epidemiol. 34, 287-98 (2010).
10	Al Olama, A. et al. A meta-analysis of genome-wide association studies to identify prostate cancer susceptibility loci associated with aggressive and non-aggressive disease. Hum. Mol. Genet. 22, 408-15 (2013).
