# Supplementary material for: Identification of candidate genes for prostate cancer-risk SNPs utilizing a normal prostate tissue eQTL data set
Source: Nat Commun. 2015 Nov 27;6:8653. doi: 10.1038/ncomms9653 (PMC4663677; doi:10.1038/ncomms9653)
Supplement: Supplementary Data 2 — Number of SNPs and genes evaluated for each of the PrCa risk regions for the primary eQTL analysis [file ncomms9653-s3.xlsx]

## Sheet: S Table 2
Supplementary Data 2. Number of SNPs and genes evaluated for each of the PrCa risk regions for the primary eQTL analysis
Region	Chr	Start bp	Stop bp	No. PC Risk SNPs	Number of SNPs1	Number of Genes in Region2	Number of Genes Tested2	Total Number of Tests	Number of Unique SNPs with P-value < 1.96e-07	Number of Unique Genes with P-value < 1.96e-07	Genes
Region1	1	10456097	10656097	1	71	33	28	1662			NA
Region2	1	150558287	150758287	1	11	84	66	670	11	2	CTSS;SV2A
Region3	1	154734183	154934183	1	87	82	65	5411			NA
Region4	1	204418842	204618842	1	131	39	30	3683			NA
Region5	1	205657824	205857824	1	40	34	28	1100	40	4	LOC284581;RAB7L1;LOC284578;NUCKS1
Region6	2	10017868	10217868	1	11	25	18	198			NA
Region7	2	10610730	10810730	1	269	29	20	4667	269	1	NOL10
Region8	2	20788265	20988265	1	11	13	12	132	11	2	C2orf43;GDF7
Region9	2	43453949	43653949	1	8	19	17	136			NA
Region10	2	63031731	63401164	2	41	15	13	460			NA
Region11	2	85677270	85894297	2	111	38	34	3727	19	1	GGCX
Region12	2	173211553	173411553	1	106	16	13	1354	83	1	ITGA6
Region13	2	238287228	238543226	2	258	23	19	4902	258	2	MLPH;RAB17
Region14	2	242282864	242482864	1	69	35	27	1863	2	1	42249
Region15	3	37896477	38096477	1	27	28	21	544			NA
Region16	3	87010674	87341497	4	165	9	7	1126	17	1	CHMP2B
Region17	3	87367332	87567332	1	87	8	6	522			NA
Region18	3	113175624	113375624	1	24	28	23	552	2	1	WDR52
Region19	3	127938373	128138373	1	44	35	29	1192	8	1	RUVBL1
Region20	3	141002833	141202833	1	51	14	11	559			NA
Region21	3	145073788	145273788	1	89	5	4	324			NA
Region22	3	170030102	170230102	1	30	22	16	480			NA
Region23	4	73755253	73955253	1	1	21	10	10			NA
Region24	4	74249158	74449158	1	2	22	14	28			NA
Region25	4	95414609	95662877	2	170	8	5	850	167	1	BMPR1B
Region26	4	105961534	106161534	1	21	9	9	177			NA
Region27	5	1180028	1398733	4	22	33	25	545			NA
Region28	5	1795829	1995829	1	12	22	16	192	12	1	IRX4
Region29	5	44265545	44465545	1	124	11	10	1114			NA
Region30	5	82885739	83085739	1	26	7	5	130			NA
Region31	5	115530004	115730004	1	71	15	12	733	38	1	COMMD10
Region32	5	172839426	173039426	1	19	17	13	247			NA
Region33	6	11119030	11319030	1	2	20	18	36			NA
Region34	6	29973776	30173776	1	178	82	50	8327	178	2	HCG4;VARS2
Region35	6	31018511	31218511	1	21	132	95	1972	21	7	PSORS1C3;HCG27;PSORS1C1;HLA-C;HLA-L;VARS2;MICA
Region36	6	32092331	32292331	1	11	137	103	1133	11	4	HLA-DRB5;NOTCH4;HLA-DQB1;HLA-DRB6
Region37	6	32300939	32500939	1	108	131	102	10908	108	6	HLA-DRB5;HLA-DQA1;HLA-DRB1;VWA7;HLA-DQA2;HLA-DQB2
Region38	6	41436427	41636427	1	56	38	26	1408	43	1	FOXP4
Region39	6	51566631	51766631	1	94	20	9	846			NA
Region40	6	76395882	76595882	1	66	8	8	528	52	1	MYO6
Region41	6	109185189	109385189	1	183	21	16	2823	183	1	SESN1
Region42	6	117110052	117310052	1	100	24	17	1691			NA
Region43	6	153341079	153541079	1	76	9	8	608	76	1	RGS17
Region44	6	160481374	160681374	1	1	25	17	17	1	1	SLC22A3
Region45	6	160733664	160933664	1	23	23	17	391	23	2	SLC22A2;SLC22A3
Region46	7	20894491	21094491	1	12	10	9	103			NA
Region47	7	27876563	28076563	1	28	27	26	725	21	1	HOTTIP
Region48	7	47337244	47537244	1	19	10	5	95			NA
Region49	7	97716327	97916327	1	43	26	16	593	43	2	BHLHA15;LMTK2
Region50	8	23338975	23626463	2	128	30	25	3147			NA
Region51	8	25792142	25992142	1	39	12	11	403			NA
Region52	8	127823720	128723639	22	462	12	6	2365			NA
Region53	9	21941998	22141998	1	33	29	10	329			NA
Region54	9	110056300	110256300	1	2	4	3	6			NA
Region55	9	124327373	124527373	1	11	39	22	242			NA
Region56	10	45982985	46182985	1	2	32	14	28			NA
Region57	10	51424971	51649496	2	135	25	15	1912	135	3	NCOA4;MSMB;AGAP7
Region58	10	104314221	104514221	1	46	52	39	1724	46	7	C10orf32;AS3MT;TMEM180;LOC100505761;SFXN2;C10orf95;NT5C2
Region59	10	122744709	123132519	2	157	14	8	1129			NA
Region60	10	126596872	126796872	1	25	23	18	450	25	1	CTBP2
Region61	11	2133574	2333574	1	84	58	32	2688	54	1	ASCL2
Region62	11	58815110	59015110	1	134	47	16	2135	32	1	DTX4
Region63	11	68835419	69095958	5	99	28	20	1555			NA
Region64	11	102301661	102501661	1	3	21	13	39	3	1	MMP7
Region65	11	113707181	113907181	1	12	20	15	180			NA
Region66	12	48138757	48519618	2	51	49	35	1436	9	1	COL2A1
Region67	12	49576010	49776010	1	54	67	47	2418	1	1	TUBA1B
Region68	12	53173904	53373904	1	52	78	44	2157	49	2	KRT8;KRT18
Region69	12	79988578	80188578	1	6	10	5	30			NA
Region70	12	114585571	114785571	1	35	16	14	469	3	1	TBX5
Region71	13	73628139	73828139	1	18	6	6	108			NA
Region72	13	103828007	104028007	1	44	13	7	308			NA
Region73	14	53272330	53472330	1	33	15	14	460			NA
Region74	14	61022526	61222526	1	87	21	18	1270	87	1	C14orf39
Region75	14	69026744	69226744	1	6	22	18	101			NA
Region76	14	70992256	71192256	1	13	23	14	171	13	1	SYNJ2BP
Region77	15	46539808	46739808	1	53	13	10	530			NA
Region78	16	71591329	71791329	1	112	32	26	2624	1	1	MARVELD3
Region79	17	518965	718965	1	75	35	30	2168	75	4	FAM57A;VPS53;GEMIN4;DBIL5P
Region80	17	35974979	36201156	3	30	43	25	740	18	1	HNF1B
Region81	17	47245186	47536749	1	75	64	45	3160			NA
Region82	17	69008753	69208753	1	129	4	3	387			NA
Region83	18	76673973	76873973	1	13	12	9	113			NA
Region84	19	38635613	38835613	1	17	67	51	866	17	3	PPP1R14A;SPINT2;CATSPERG
Region85	19	41885587	42085624	2	20	74	56	1112	20	2	LOC100505495;CEACAM21
Region86	19	51264623	51464623	1	4	118	73	292			NA
Region87	19	54697848	54897848	1	35	145	57	1953			NA
Region88	20	49427922	49627922	1	52	24	19	988			NA
Region89	20	60915611	61115611	1	16	55	28	448			NA
Region90	20	62262563	62462563	1	117	71	46	5382	104	2	ZGPAT;LIME1
Region91	21	42801421	43001421	1	14	28	19	266	1	1	TMPRSS2
Region92	22	19657892	19857892	1	17	55	38	629	17	1	TBX1
Region93	22	40336973	40552119	2	71	44	36	2296			NA
Region94	22	43400212	43618275	2	23	43	33	731	3	1	ARFGAP3
Region95	23	9714135	9914135	1	40	10	7	250	40	2	SHROOM2;GPR143
Region96	23	51110057	51341672	3	130	21	6	663	130	1	NUDT11
Region97	23	52796949	52996949	1	42	31	10	419			NA
Region98	23	66921550	67121550	1	179	6	6	898			NA
Region99	23	70039850	70239850	1	19	38	25	475	18	1	SLC7A3
Region100	23	70307983	70507983	1	40	45	29	1132	40	1	GJB1
			Total	146	6324		2008 3	127276	2638	88
1SNPs tested include both observed and high quality imputed (allelic r2 > 0.3) variants
2The number of genes in the region consists of all genes located within +/- 1.1Mb of any SNP. Genes tested were those with median raw gene count > 14
3 Number of unique genes
