# Supplementary material for: Identification of candidate genes for prostate cancer-risk SNPs utilizing a normal prostate tissue eQTL data set
Source: Nat Commun. 2015 Nov 27;6:8653. doi: 10.1038/ncomms9653 (PMC4663677; doi:10.1038/ncomms9653)
Supplement: Supplementary Data 3 — Summary of data on mapping regulatory elements and transcriptional binding sites obtained from the literature1-3 or bioinformatics tools (e.g., Regulome, FunciSNP) and Supplementary References [file ncomms9653-s4.xlsx]

## Sheet: Sheet1
Supplementary Data 3. Summary of data on mapping regulatory elements and transcriptional binding sites obtained from the literature1-3 or bioinformatics tools (e.g., Regulome, FunciSNP)
rsID	Position on chr10 (hg19)	Minor allele	Major allele	Minor allele frequency in this study	p.value	LD with risk SNP	Dist to TSS	Defined Prca enhancer (Hazelett 2014)	Factorbook Altered TF motifs	RegulomeDB score (category 1-3 more likely functional)	Prostate specific RegulomeDB details (LnCap)	Defined chromatin states (PrEC) (Taberlay 2014)	Defined chromatin states (PC3) (Taberlay 2014)	Literature reported functional experiments	Reference
rs12782469	126688200	T	C	0.2609	8.05948e-33	0.905882	-161424			2b	Footprinting mTERF, Dnase						Pca enhancer
rs3781445	126688370	A	G	0.4225	4.62932e-15	0.203953	-161254										heterochromatin
rs3781444	126688968	G	A	0.4575	7.88618e-24	0.39029	-160656			2b	Dnase						enhancer
rs11598549	126689249	A	G	0.2642	1.90837e-34	0.928199	-160375		GFI1								enhancer + CTCF
rs7923776	126690383	C	T	0.4597	2.76535e-24	0.427756	-159241										transcribed
rs3781442	126690919	G	A	0.4621	8.76679e-24	0.422725	-158705										CTCF
rs12771627	126691180	A	G	0.2665	1.20372e-35	0.996166	-158444										promoter
rs750599	126692193	T	C	0.438	1.26924e-21	0.46007	-157431			2b	Dnase						risk SNP
rs1561589	126695673	A	G	0.345	3.20799e-25	0.716006	-153951										Lowest p value
rs3781433	126695847	G	A	0.4628	1.4591e-23	0.42922	-153777			2b	Dnase
rs1970811	126696496	C	T	0.4387	1.26712e-21	0.468256	-153128
rs2028398	126696643	G	A	0.3446	4.18628e-25	0.716006	-152981		MEF2
rs2028397	126696695	G	A	0.3453	4.02767e-25	0.716006	-152929
rs4962719	126696704	G	A	0.3453	3.92318e-25	0.716006	-152920
rs4962720	126696840	T	G	0.2675	1.19446e-35	1	-152784
rs4962416	126696872	C	T	0.2675	1.19446e-35	1	-152752		TCF12, UA9					luciferase difference with allele change	Takayama 2014
rs4962418	126697086	A	G	0.3609	6.4539e-28	0.631587	-152538		UA12
rs4962419	126697114	A	G	0.2672	1.60064e-35	1	-152510		v-Jun
rs7077275	126697210	C	T	0.3609	6.93386e-28	0.631587	-152414		TCF12, ZEB1	2b	Chip-seq AR, Footprinting TBX5, Dnase
rs12769019	126697327	G	A	0.2665	3.77078e-35	0.996167	-152297		AR, POU2F2	2b	Chip-seq AR, Footprinting POU6F1, Dnase			luciferase difference with allele change	Takayama 2014
rs12769682	126697494	C	G	0.2664	4.6409e-35	0.996167	-152130		BHLHE40, ZEB1
rs11599502	126701445	C	G	0.0946	2.28208e-26	0.273678	-148179
rs12781214	126702049	T	C	0.0945	2.50631e-26	0.273678	-147575
rs7090603	126703427	A	G	0.1245	5.61105e-31	0.378693	-146197
References
1	Hazelett, D.J. et al. Comprehensive functional annotation of 77 prostate cancer risk loci. PLoS genetics. 10, e1004102 (2014).
2	Taberlay, P.C. et al. Reconfiguration of nucleosome-depleted regions at distal regulatory elements accompanies DNA methylation of enhancers and insulators in cancer. Genome Res. 24, 1421-32 (2014).
3	Takayama, K. et al. CtBP2 modulates the androgen receptor to promote prostate cancer progression. Cancer Res. 74, 6542-53 (2014).
