# Supplementary material for: Identification of candidate genes for prostate cancer-risk SNPs utilizing a normal prostate tissue eQTL data set
Source: Nat Commun. 2015 Nov 27;6:8653. doi: 10.1038/ncomms9653 (PMC4663677; doi:10.1038/ncomms9653)
Supplement: Supplementary Data 4 — Summary of data on mapping regulatory elements and transcriptional binding sites obtained from the literature1-3 or bioinformatics tools (e.g., Regulome, FunciSNP) and Supplementary References [file ncomms9653-s5.xlsx]

## Sheet: Sheet1
Supplementary Data 4. Summary of data on mapping regulatory elements and transcriptional binding sites obtained from the literature1-3 or bioinformatics tools (e.g., Regulome, FunciSNP)
rsID	Position on chr11 (hg19)	Minor allele	Major allele	Minor allele frequency in this study	p.value	LD with risk SNP	Dist to TSS (bp)	Defined Prca enhancer (Hazelett 2014)	Factorbook Altered TF motifs	RegulomeDB score (category 1-3 more likely functional)	Prostate specific RegulomeDB details (LnCap)	Defined chromatin states (PrEC) (Taberlay 2014)	Defined chromatin states (PC3) (Taberlay 2014)
rs146569428	2199686	A	G	0.2516	3.52391e-08	0.611532	-92496								Pca enhancer
rs11564708	2206326	G	C	0.2462	3.21905e-08	0.637965	-85856								heterochromatin
rs72853920	2206429	C	T	0.2463	3.2907e-08	0.637965	-85753		CEBPB, ETS1						enhancer
rs56377341	2208668	T	C	0.2414	1.04095e-08	0.663571	-83514								enhancer + CTCF
rs12418303	2209413	A	G	0.241	1.05402e-08	0.663571	-82769								transcribed
rs12419444	2209658	T	C	0.2409	9.87442e-09	0.666931	-82524								CTCF
rs117520198	2212843	A	G	0.2375	2.53413e-09	0.654283	-79339								promoter
rs7125284	2214640	T	A	0.2434	1.12449e-09	0.640426	-77542			2b	Footprinting SF1, T3R, NUR77, Esrrb, ESR2, Dnase				risk SNP
rs7107385	2214804	A	G	0.2437	9.6905e-10	0.640426	-77378			3a					Lowest p value
rs12419346	2217111	C	G	0.2466	1.57716e-10	0.723463	-75071
rs12419367	2217280	A	G	0.2452	1.06773e-10	0.717683	-74902
rs72853948	2219937	A	G	0.2483	3.20669e-10	0.732156	-72245
rs4075003	2220304	A	G	0.2479	4.44428e-10	0.734202	-71878
rs72853954	2221765	C	T	0.247	1.11723e-09	0.741086	-70417
rs76275158	2222002	T	C	0.1888	6.24902e-08	0.484196	-70180
rs72853960	2223264	T	G	0.2453	1.34912e-09	0.752532	-68918		SOX2, TCF7L2
rs73407554	2224175	G	C	0.2446	1.66436e-09	0.752532	-68007		AP2, E2F1, UA12, UA3
rs72853963	2224664	A	G	0.2261	3.07912e-10	0.938013	-67518		ZEB1
rs10743176	2225626	T	C	0.2266	4.9579e-09	0.921687	-66556
rs71455920	2226789	A	C	0.2453	6.80674e-08	0.86347	-65393		E2F1, E2F4, SP1	2b	Dnase
rs62650858	2226905	C	T	0.2331	2.76714e-08	0.9253	-65277			2b
rs114099824	2227193	C	G	0.2338	6.38949e-09	0.921763	-64989		ZNF263
rs10840584	2228618	T	C	0.2283	6.12045e-09	0.934293	-63564
rs7126629	2228952	C	A	0.2284	6.3842e-09	0.934293	-63230
rs7114836	2229012	G	A	0.2283	6.38646e-09	0.934293	-63170
rs7126857	2229111	C	T	0.2283	6.43676e-09	0.934293	-63071
rs7127162	2229360	C	T	0.2272	5.94087e-09	0.93007	-62822
rs10743180	2229573	G	T	0.2283	7.03641e-09	0.934293	-62609
rs4077456	2230152	A	G	0.2366	4.58019e-09	0.986799	-62030
rs4077457	2230354	T	C	0.2373	3.87914e-09	0.986799	-61828		ZEB1
rs7481129	2230460	A	C	0.2386	7.1449e-09	0.978069	-61722
rs4076054	2231341	G	A	0.2359	4.48067e-09	0.986799	-60841
rs7395734	2231694	C	T	0.2357	4.4963e-09	0.995506	-60488		RUNX1	2b	Footprinting myogenin/NF1, Dnase
rs6578999	2231774	G	T	0.2356	4.49883e-09	0.995506	-60408		UA12,UA9
rs6579000	2232042	C	T	0.2354	4.5517e-09	0.995506	-60140
rs6579001	2232056	A	G	0.2386	1.38418e-08	0.982176	-60126			3a
rs6579002	2232229	A	G	0.2346	4.88749e-09	0.995506	-59953
rs7123180	2232272	A	G	0.2347	4.93028e-09	0.995506	-59910		AP2, EBF1, RXRA, UA3
rs6579003	2232310	A	C	0.2345	5.12954e-09	0.995506	-59872			2b	Dnase
rs7123299	2232344	A	G	0.2343	5.16697e-09	0.995506	-59838		FOXA1	2a	Footprinting FOXA1, Dnase
rs7123312	2232359	A	G	0.2344	5.31384e-09	0.995506	-59823
rs7123418	2232378	A	C	0.2455	8.30573e-08	0.956668	-59804		BHLHE40, UA9
rs11043132	2232624	T	C	0.2339	6.16586e-09	1	-59558
rs11043133	2232665	G	A	0.234	6.11302e-09	1	-59517
rs11043135	2232696	A	C	0.2339	6.17383e-09	1	-59486		ESRRA, SOX2, UA12, UA9, ZEB1	2b	Footprinting SREBP, Dnase
rs11603101	2232814	C	T	0.2339	6.1845e-09	1	-59368		CEBPB, TCF12
rs7121039	2232911	C	G	0.2339	6.1952e-09	1	-59271		SOX2, UA2
rs7109474	2233219	G	A	0.2339	6.26579e-09	1	-58963
rs7121452	2233234	C	T	0.2339	6.24828e-09	1	-58948
rs66754298	2233485	C	G	0.2473	4.40074e-08	0.93259	-58697
rs7127900	2233574	A	G	0.2335	7.25564e-09	1	-58608
rs10840603	2233797	A	G	0.233	6.05074e-09	0.995504	-58385
rs11043143	2234093	T	C	0.2326	5.21991e-09	0.995504	-58089		BHLHE40, E2F1, MYC	2b	Footprinting CTCF1, TLX1::NFIC, Dnase
rs10840606	2234690	G	A	0.2123	3.93421e-10	0.871606	-57492
References
1	Hazelett, D.J. et al. Comprehensive functional annotation of 77 prostate cancer risk loci. PLoS genetics. 10, e1004102 (2014).
2	Taberlay, P.C. et al. Reconfiguration of nucleosome-depleted regions at distal regulatory elements accompanies DNA methylation of enhancers and insulators in cancer. Genome Res. 24, 1421-32 (2014).
3	Takayama, K. et al. CtBP2 modulates the androgen receptor to promote prostate cancer progression. Cancer Res. 74, 6542-53 (2014).
